# Supplementary material for: Variability of the Ability of Complex Microbial Communities to Exclude Microbes Carrying Antibiotic Resistance Genes in Rabbits
Source: Front Microbiol. 2019 Jul 2;10:1503. doi: 10.3389/fmicb.2019.01503 (PMC6615258; doi:10.3389/fmicb.2019.01503)
Supplement: Supplementary file 1 [file Data_sheet_1.xlsx]

## Sheet: data sheet 1 (1)
Data sheet S1: ARGs and OTUs abundance in dams.
Doe_ID	gene_16SZhu	Aminoglycoside_SHV	Tetracycline_tet32	Tetracycline_tet32_2	Tetracycline_tetM	Tetracycline_tetO	Sulfamide_sul2	phenicol_floR	Aminoglycoside_aadE	Aminoglycoside_aphA3	Macrolide_ermB	Macrolide_ermB_2	Macrolide_ermB_3	Aminoglycoside_aacC4	Aminoglycoside_aacA.aphD	beta lactam_CblA1	beta lactam_cepA29	Tetracycline_tetQ	Aminoglycoside_strB	Macrolide_mefA	Vancomycin_vanTG	Aminoglycoside_aac6Im	Aminoglycoside_ant6Ib	Aminoglycoside_aph3Ib	Aminoglycoside_aph2Ib	Aminoglycoside_MGaph	Trimethoprim_dfrD	Macrolide_ermG	Macrolide_ermG.1	Tetracycline_MGtetM	Macrolide_lnuC	Tetracycline_tet40_1	Tetracycline_tet40_2	Tetracycline_tetY	Tetracycline_tet33	OTU117	OTU777	OTU727	OTU36	OTU11	OTU93	OTU18	OTU47	OTU465	OTU7	OTU4	OTU298	OTU154	OTU3
Doe01	1	2.53043	1.03542	1.38733	0.000985507	0.807551	0.000115942	0.000202899	1.30559	1.44409	0.919159	1.06794	1.00843	5.7971e-05	0	2.5353	1.50803	1.84446	8.69565e-05	0.00084058	1.99171	1.99357	1.01948	0.000347826	1.84168	0.924986	0.00121739	0.979594	0.89858	0.00104348	2.14099	1.81759	1.73765	0.000985507	0	66	23	4	6	157	1	62	10	7	0	192	4	0	124
Doe02	1	0.605589	1.09734	0.713598	0.000909212	0.861385	0.000320899	0.000414494	0.704292	0.690935	0.993275	1.12023	1.10539	0.000187191	0.000574943	0.53566	0.252146	1.64584	0.000481348	0.000334269	0.430432	0.417222	0.973686	0.00052146	0.385412	0.232732	0.000320899	0.757588	0.637853	0.0017382	3.60136	0.781401	0.735098	0.000361011	0.00168472	4	25	12	0	137	7	131	0	0	0	116	1	2	103
Doe03	1	1.43103	0.900642	0.64019	0.000582247	0.531723	5.63465e-05	0.000582247	0.780117	0.921509	1.32416	1.25519	1.28138	0.000281732	0.000150257	0.0787348	0.0470681	1.25773	0.000112693	0.000206604	0.673641	0.419162	1.0327	7.51287e-05	0.564141	0.33406	0.000244168	0.609988	0.535217	0.000244168	0.529432	0.764772	0.692574	0.000338079	0.00140866	0	51	13	0	88	11	39	9	4	0	101	10	2	126
Doe04	1	1.24778	0.499392	0.731487	0.000929235	0.750018	0.000357398	0.000214439	1.10447	1.42748	2.14271	2.25486	2.24732	0.000107219	0.00432452	0.174375	0.168049	1.35218	0.000250179	0	0.272873	1.07216	1.77059	0.000285919	1.03392	0.268692	0.000285919	1.18274	1.0153	7.14796e-05	1.67252	0.900286	0.831951	0.00135811	0.00293066	23	17	5	0	164	1	18	0	2	0	140	0	1	77
Doe05	1	2.30128	1.41475	1.6183	0.00132438	1.41781	0.000646791	0.00335715	1.26665	1.50561	1.58334	1.53998	1.55208	0.000246396	0.00177097	0.207989	0.0728102	1.66074	0.000277196	0.00255636	0.420198	0.868547	1.5381	0.000369595	0.771375	0.938093	0.00110878	0.846557	0.732999	0.00301836	4.62209	1.18477	1.04608	0.00070839	0.00542072	41	21	6	0	205	4	0	46	64	2	157	0	0	122
Doe06	1	2.40895	1.89197	2.09803	0.00154699	1.50749	5.15663e-05	0.00335181	1.4564	1.74928	1.56017	1.71976	1.58873	0.000180482	0.00611061	0.0280779	0.665747	2.24316	0.000154699	0.000283615	1.00688	0.914555	1.45007	0.000386747	0.948485	0.763517	0.000902411	1.45732	1.25863	0.000928194	15.1369	1.18819	1.35882	0.00221735	0.00237205	2	44	14	7	61	10	0	32	1	36	211	0	3	90
Doe07	1	1.46827	0.693633	0.58146	0.0011041	1.18707	7.16949e-05	0.00139088	0.918519	1.1612	1.24553	1.2734	1.29855	0.000157729	0.00180671	0.0401061	0.0271867	0.886407	0.000315457	0	0.764167	0.394795	0.856022	0.000258102	0.33949	0.893476	4.30169e-05	2.16372	1.91716	0.00123315	6.0375	0.930528	0.691798	0.000100373	0.00245196	54	15	6	0	39	8	5	15	7	1	245	0	2	113
Doe08	1	1.37973	0.924933	1.9507	0.00088868	1.60194	0.000418202	0.00551504	1.23202	1.22706	1.96939	2.30798	2.17601	0.000365927	0.00731854	0.368854	0.0951149	1.20003	0.000601166	0.000261376	0.8518	0.725947	2.93633	0.000496615	0.743956	0.663373	0.000470478	0.709559	0.630205	0.000496615	1.62913	0.74751	0.930788	0.00154212	0.00397292	99	28	11	7	65	4	21	12	1	88	145	1	9	22
Doe09	1	0.259711	1.17596	1.67823	0.00137409	1.07353	0.00157834	0.000120697	1.24164	0.638439	1.18665	1.61696	1.61801	0	0.00286423	3.74431	0.0437943	1.61786	0.000779886	2.78882	1.75733	0.658744	0.923618	0.000891299	0.585778	2.17678	0.000482787	1.32285	1.00408	0.00589557	11.0951	1.02898	1.06822	0.0028503	0.015932	16	14	13	0	207	19	16	2	2	28	265	3	7	49
Doe10	1	1.70275	1.05787	1.09646	0.00121436	1.16502	0.000475185	0.00337909	1.84659	1.86489	1.09646	0.981837	0.795354	0.000422386	0.00469905	0.101478	1.0585	1.65211	0.000105597	0.000580781	0.306864	1.20385	0.982788	0.000105597	1.22608	0.37434	0.000211193	1.88817	1.67825	0.000527983	0.755121	0.707656	1.15597	0	0.00279831	92	24	12	2	134	0	0	9	2	0	118	0	8	77
Doe11	1	1.16869	0.818192	1.43509	0.00204202	1.3166	0.000317648	0.00397059	1.06506	1.34258	0.819417	0.928257	0.877933	0.000113446	0.0119345	0.187571	0.838113	1.84565	0.000294958	0.00217815	0.702818	0.721242	0.651223	0.000340337	0.616804	0.232495	0.00161093	1.20436	1.25151	0.00433362	1.76701	0.918841	0.95621	0.000794119	6.80673e-05	115	14	15	15	58	4	14	25	6	103	133	57	6	84
Doe12	1	4.08388	0.683696	1.54684	0.00527032	0.85445	0.000212513	0.000892554	1.2916	1.32901	1.91969	1.90669	1.88535	2.12513e-05	0.00445214	0.0829437	2.51539	1.34463	0.000637538	0.00144509	2.37768	0.518467	1.70269	0.000871302	0.500765	0.315454	0.000510031	1.43882	1.21751	0.0074167	5.31354	0.724668	0.688499	0.00065879	0.00399524	9	13	5	4	66	19	2	47	0	2	200	1	0	52
Doe13	1	0.818702	1.19899	1.38209	0.00064413	1.30742	0.000210581	0.00307201	0.999895	0.645282	0.595319	0.678659	0.585298	6.81292e-05	0.00119845	1.80485	0.307733	1.20638	0.000105291	0.00121394	1.47189	0.706648	0.676436	0.000105291	0.597251	0.403071	0.000334452	0.955035	0.833957	0.00176516	2.99641	0.804767	0.813549	0.00100955	0.00194478	26	25	11	43	93	2	4	63	3	0	249	8	9	139
Doe14	1	0.762863	1.18506	1.32159	0.0005848	0.964826	0.0001462	0.0012986	0.876108	0.834536	0.586176	0.589169	0.590322	0.0002236	0.0003698	8.79847	4.90583	1.40211	4.3e-05	0.00172	2.30226	0.257364	0.53179	6.88e-05	0.24037	0.130746	0.0001032	0.819649	0.719726	0.0004902	0.379768	0.920011	0.912185	7.74e-05	0.000516	47	21	4	0	135	13	0	0	6	0	120	4	17	188
Doe15	1	1.51497	1.02098	1.71352	0.00175071	1.25616	0.000928407	0.00472161	1.19165	1.58208	1.5071	1.57935	1.31462	0.000159155	0.00180376	0.0909838	2.07372	1.60556	0.00058357	2.8453	0.768111	1.33104	1.18109	0.000503992	1.21146	0.141993	0.000159155	0.658691	0.487758	0.000503992	14.0128	0.902066	0.8027	0	0.00124672	12	48	14	0	85	3	9	3	1	0	88	2	6	125
Doe16	1	0.851283	0.638418	1.19412	0.000507405	1.05123	0.000475692	0.00417816	0.748985	0.808193	0.98986	0.996726	0.956855	1.58564e-05	7.13538e-05	1.13713	1.84668	1.45864	0.000420195	0	3.01728	0.518718	1.34178	0.000578759	0.58197	2.34106	0.000261631	0.49338	0.439397	0.00048362	0.0804633	0.836964	0.826087	0.000253702	0.00138744	10	17	5	0	167	8	0	10	15	0	203	0	0	150
Doe17	1	0.29702	1.1879	1.46962	0.00081684	1.00444	0.000371291	0.000904203	0.974313	0.542329	0.632356	0.743425	0.737877	3.4945e-05	0.00303803	0.54547	0.00335472	1.03536	0.000222775	0.00162058	5.3157	0.920631	0.806068	0.000358187	0.870205	0.147001	0.000366923	0.702889	0.657438	0.00147206	5.56839	0.664065	0.712831	0.00108766	0.00456469	34	31	10	0	135	11	367	48	2	0	196	0	7	130
Doe18	1	0.763364	0.892602	1.5553	0.015196	1.36606	0.00527441	0.0218959	1.04332	1.39253	1.3992	1.52362	1.50994	0.00436208	0.0489522	0.173628	0.0019387	1.4715	0.0134854	0.00450463	0.879088	0.547113	1.55199	0.0129437	0.504661	0.59387	0.00233785	0.621183	0.624747	0.0347256	0.668482	0.989651	0.927983	0.0024804	0.00823949	6	29	24	17	209	3	12	0	0	0	92	0	3	202
Doe19	1	18.1776	0.666533	0.806952	0.00237546	1.52396	0.00133828	0.0056208	1.14241	1.16177	1.39473	1.27398	1.27709	0.000434943	0	1.9915	0.000869885	1.85777	0.00107063	0	1.41801	0.442102	2.08207	0.00133828	0.571481	0.281274	0.000167286	0.61725	0.498745	0.00371374	2.54017	0.900064	0.845027	0.000568771	0	18	26	10	0	59	5	0	4	1	0	95	0	0	129
Doe21	1	0.407508	0.588934	1.05222	0.00024502	0.586396	0.000199283	0.00112056	0.736633	0.409854	0.378929	0.45334	0.452468	7.51396e-05	0.00268216	9.1433	0.705293	0.837271	5.88049e-05	0.000499842	0.333688	0.192772	0.435767	6.86057e-05	0.179437	0.247961	0.000996416	0.268359	0.220695	0.000310359	2.99135	0.340183	0.32391	0.000339762	0.002362	25	23	13	47	59	0	9	3	16	1	177	0	10	18
Doe22	1	0.510039	1.04136	1.14835	0.000557904	0.80237	0.00079394	0.00128032	0.833076	0.73825	0.828137	0.918968	0.807552	0.000150205	0.00177385	0.472573	0.0824053	0.927658	0.000407699	0.014155	0.692924	0.633951	1.34969	0.000514988	0.589755	0.806751	0.000200273	0.440186	0.331345	0.000636583	0.587487	0.753757	0.553813	0.000472073	0.00307562	27	21	6	0	93	2	5	0	1	0	132	4	0	108
Doe23	1	0.730842	0.371984	0.755414	0.00390501	0.907138	0.000326217	0.00117054	0.874109	0.77041	1.02153	1.1792	1.42138	0.000201487	0.00604941	0.0626433	0.0144879	1.03502	0.00354042	0.00252339	0.353735	0.466491	1.66635	0.0030319	0.357409	0.836795	0.000105541	0.452617	0.377529	0.00954665	0.691705	0.692905	0.556757	0.00163109	0.00236028	10	47	5	0	139	0	4	5	2	1	127	2	6	55
Doe25	1	2.53344	1.27174	2.13587	0.00211011	1.22807	0.00046468	0.00128739	0.914308	0.770387	0.617324	0.796188	0.65702	0.000205678	0.00110076	0.114235	3.19824	1.37929	0.000754154	0.000144737	1.1336	1.58368	0.813389	0.000677976	1.27485	0.215315	0.000525622	0.768665	0.81444	0.003527	2.29967	0.831032	0.879762	0.000929361	0.00522575	36	41	22	0	183	1	4	5	5	0	103	14	3	119
Doe26	1	1.78342	0.770259	1.17714	0.00109382	1.49595	0.000226308	0.00277228	0.905243	1.19921	0.683187	0.549118	0.648317	0.000471476	0.00519566	0.0687789	5.34129	2.3659	0.000433758	0	0.506421	1.24504	0.634814	0.000735502	0.766676	0.0532013	0.001471	0.748421	0.663951	0.00201792	2.61448	1.06578	0.991495	0.000414899	0.00379066	39	15	8	0	158	5	0	0	12	2	124	2	1	181
Doe27	1	1.5907	1.3935	1.16643	0.00131668	1.13372	0.000564292	0.00105334	1.26905	1.80092	1.36867	1.2586	1.3104	7.52389e-05	0.00906629	0.501166	0.742119	2.21846	0.000338575	0.00240764	1.0878	1.66432	2.30792	0.00067715	2.05237	1.50892	0.000150478	1.19607	0.894289	0	2.60985	1.35708	1.28008	0.00218193	0.00932962	13	20	13	3	100	2	0	9	3	17	161	46	3	39
Doe28	1	1.13262	0.403296	0.938999	0.000834357	1.23494	0.000347649	9.27063e-05	0.826303	1.11607	1.03738	1.04244	1.01015	0.000440355	0.00271166	0.144019	0.615686	1.21807	0.000394002	0.000834357	0.176327	0.653278	1.06216	0.000579415	0.697638	0.168841	0.00146012	1.00491	0.876446	0.00157601	2.56073	0.863073	0.840661	0	0.00183095	109	32	18	0	129	0	0	1	1	0	104	0	5	81
Doe29	1	0.768894	1.55602	2.0948	0.00306122	0.777938	0.000773535	0.00227123	0.973692	1.07668	1.15067	1.04827	1.0852	0.000510204	0.00217248	0.0219882	2.54026	1.71833	0.00669849	0.00539829	0.779872	0.502008	0.449671	0.00668203	0.484727	2.10987	0.000493746	1.48749	1.02656	0.00462475	0.223782	0.642923	0.617479	0.00103687	0.00684661	7	34	15	0	74	1	5	0	1	0	123	2	6	51
Doe30	1	1.15701	2.21483	1.91188	0.000697441	1.83064	0.000194635	0.00326013	1.31966	0.174166	1.19316	1.42234	1.38179	0.000324391	0.00176793	0.00244915	1.98065	1.29993	9.73173e-05	4.86586e-05	0.61292	1.10376	2.04188	6.48782e-05	0.998978	0.325883	4.86586e-05	1.50402	1.28177	0.000502806	6.45201	1.16622	1.26464	0.00133	0.00217342	52	32	13	0	84	0	19	5	5	128	235	9	15	80
Doe31	1	0.94715	0.914925	1.03818	0.000609064	1.00836	0	0.00755793	1.09757	1.23288	0.65192	0.516099	0.549265	0.000221478	0	0.405609	0.0552033	1.71944	2.76847e-05	0.206417	0.422054	0.945406	0.486753	8.30542e-05	0.912682	0.415188	0	0.78417	0.684173	0	0.625952	0.715761	0.633011	0	0	38	66	12	0	115	2	43	0	41	0	58	7	2	145
Doe32	1	0.428387	1.30384	1.02442	0.00115801	0.856518	0.00302865	0.00275028	0.807892	0.881404	0.492545	0.509348	0.506664	0.000144752	0.00123039	2.90182	1.98629	1.04701	0.00141411	0.0327361	0.595887	0.374049	0.574686	0.00229376	0.400439	0.75684	0.00338496	0.81474	0.784443	0.00302865	1.71336	0.950172	0.908606	0.00129163	0.00850694	19	26	24	18	167	1	28	105	2	0	89	11	3	122
Doe33	1	1.29098	0.543296	1.60751	0.000890291	1.38604	6.24766e-05	0.00104648	1.32963	0.855437	0.917789	0.980835	0.99394	0.00017962	0.00162439	1.62579	1.11071	1.28985	0.00102305	7.80957e-05	1.25945	1.03588	1.28452	0.000898101	0.922802	0.396086	0.000117144	1.36568	1.20506	0.00198363	0.953025	0.683142	0.674044	0.000335812	0.00131982	46	19	12	0	174	17	23	0	4	176	125	0	0	175
Doe35	1	1.09327	1.14185	1.56323	0.00128014	1.7485	0.000640068	0.00545582	1.65427	2.09952	1.14094	0.672712	1.02539	0.000487671	0.0168094	1.46472	5.48304	1.71575	0.000426712	0.00746746	3.57698	1.07791	0.819135	0.000365753	0.972416	0.101436	0.00143253	2.09205	1.74434	0.002225	4.24213	1.12612	0.654576	0.000761986	0.00152397	1	11	8	12	73	7	15	0	24	0	138	0	5	311
Doe37	1	0.944235	0.737281	1.4309	0.00077155	0.858142	0.00055789	0.001187	1.03658	0.877929	0.929124	1.01486	1.00654	5.935e-05	0.00816656	0.57871	0.245389	1.38521	0.00029675	0.00135318	0.381644	1.0943	0.854735	0.0004748	1.12721	0.357168	1.187e-05	1.69083	1.52614	0.00037984	4.42847	0.747561	0.708307	0.00073594	0.00329986	93	32	8	87	118	0	6	2	6	0	127	0	4	131
Doe38	1	3.73425	0.833281	0.839413	0.00130473	1.50023	0.000156568	0.00287041	1.28305	1.4433	1.25956	1.62724	1.56565	0.000104379	0.00117426	1.19973	0.00208757	1.62345	0.000443609	0.00357497	2.34388	0.412609	1.04995	0.000234852	0.368874	0.333725	0	1.56886	1.36011	0.00039142	0.664657	1.31661	1.23626	0.000443609	0.00153959	6	37	10	0	230	6	4	3	6	0	212	2	0	226
Doe39	1	0.662595	1.31658	1.54286	0.00127071	1.51076	0.000213882	0.00132104	1.30725	1.42051	1.20543	1.51147	1.00099	8.80691e-05	0.00137136	8.12766	6.75594	2.23265	0.000339695	0.243624	1.25226	0.674811	0.9381	0.000301951	0.593624	0.238957	0.000327114	2.8427	2.40522	0.003095	9.96049	1.19912	1.10297	0.00122039	0.00489413	2	52	22	7	100	1	25	0	7	0	110	0	0	123
Doe40	1	0.85473	1.59621	2.77336	0.00128079	1.50397	0.000396068	0.00111619	0.925992	0.564999	0.729192	0.964189	0.834454	0.0001646	0.00477854	0.725412	0.00277248	1.00177	0.0001646	2.57187e-05	3.8391	0.359151	1.07467	0.000169743	0.327394	0.322219	0.00122421	0.782584	0.638719	0.00209865	3.07539	0.694554	0.711878	0.000792136	0.00362634	2	26	11	99	166	5	80	0	7	3	99	0	0	240
Doe41-J2	1	1.46013	2.46907	0.725608	0.00264477	0.169727	0	0.000805732	0.342679	0.256586	0.0233416	0.0180275	0.0198358	0.000639665	0.00029523	0.261666	0.00570163	0.663936	6.15063e-06	0.207627	3.30177	0.0465787	0.151127	1.23013e-05	0.0423286	0.000104561	0	0.0789864	0.0673863	0.00418243	0.110736	0.360316	0.328733	1.84519e-05	0.000178368	24	16	10	0	55	0	0	4	3	1	98	3	3	96
Doe41J17	1	1.02512	0.466478	0.345101	0.00141518	0.408759	0.029087	0.00482677	0.620227	0.48207	0.471001	0.407318	0.332592	0.000176897	0.000783402	0.148619	2.88464	0.474464	0.00240075	2.62566	1.0748	0.373582	0.50959	0.0020975	0.380556	0.0203432	0.000530692	0.190973	0.172146	0.00318415	3.50388	0.57618	0.524551	0	0.0163756	0	44	52	4	3	0	2	38	0	23	76	0	5	0
Doe43-J2	1	1.24752	0.313104	0.639123	0.000257853	0.992616	0	0.0068917	0.30872	0.340225	0.100891	0.0977731	0.0748242	0.000632911	0	0.263033	0.327145	0.930731	2.34412e-05	0.175832	1.70152	0.127028	0.268495	4.68823e-05	0.045804	0.0139475	0	0.0861932	0.0799812	2.34412e-05	1.31791	0.401406	0.460595	0	0.00445382	12	28	5	4	26	1	7	3	5	4	184	0	4	38
Doe43J17	1	0.696777	0.282246	0.551445	0.00025753	0.519548	7.97116e-05	0.00166781	0.272267	0.263293	0.0364221	0.0277396	0.0310201	6.13166e-05	1.22633e-05	0.451584	0.111811	0.345513	1.8395e-05	0.718361	0.835892	0.115226	0.316823	5.51849e-05	0.0533516	0.00159423	6.13166e-06	0.0601516	0.0472567	2.45266e-05	2.98263	0.196802	0.174495	0	0.000245266	10	19	16	12	56	7	12	7	2	36	97	3	1	33
Doe44-J2	1	3.44499	1.12094	0.530591	0.00118833	0.204429	0	0.000432121	0.55316	0.336118	0.032049	0.0256932	0.024883	3.60101e-05	3.60101e-05	0.0597947	0.010551	0.551494	0	0.00127836	2.8783	0.0895391	0.185344	1.8005e-05	0.0954627	0.00288081	0	0.137486	0.119193	0.000936262	0.42915	0.246327	0.227782	0	0.000270076	1	7	3	39	0	0	6	28	2	16	271	0	12	3
Doe44J17	1	0.985412	0.512159	0.41826	0.000296369	0.389018	0.0167119	0.00189347	0.570108	0.576076	0.176043	0.194978	0.189627	0.000526879	0.00217338	1.06999	3.65598	0.83428	0.0022557	10.2847	1.75854	0.554639	0.555479	0.00243682	0.410406	0.0170412	3.29299e-05	0.118597	0.126402	0.000296369	0.62366	0.610867	0.601251	0.000395159	0.0022557	11	20	16	0	111	1	63	2	4	1	122	16	1	82
[truncated: 229 more columns]
