# Supplementary material for: Variability of the Ability of Complex Microbial Communities to Exclude Microbes Carrying Antibiotic Resistance Genes in Rabbits
Source: Front Microbiol. 2019 Jul 2;10:1503. doi: 10.3389/fmicb.2019.01503 (PMC6615258; doi:10.3389/fmicb.2019.01503)
Supplement: Supplementary file 2 [file Data_sheet_2.csv]

Data sheet S2: ARGs and OTUs abundance in kits.
kitID	gene_16SZhu	Aminoglycoside_SHV	Tetracycline_tet32	Tetracycline_tet32_2	Tetracycline_tetM	Tetracycline_tetO	Sulfamide_sul2	phenicol_floR	Aminoglycoside_aadE	Aminoglycoside_aphA3	Macrolide_ermB	Macrolide_ermB_2	Macrolide_ermB_3	Aminoglycoside_aacC4	Aminoglycoside_aacA.aphD	beta lactam_CblA1	beta lactam_cepA29	Tetracycline_tetQ	Aminoglycoside_strB	Macrolide_mefA	Vancomycin_vanTG	Aminoglycoside_aac6Im	Aminoglycoside_ant6Ib	Aminoglycoside_aph3Ib	Aminoglycoside_aph2Ib	Aminoglycoside_MGaph	Trimethoprim_dfrD	Macrolide_ermG	Macrolide_ermG.1	Tetracycline_MGtetM	Macrolide_lnuC	Tetracycline_tet40_1	Tetracycline_tet40_2	Tetracycline_tetY	Tetracycline_tet33	OTU20	OTU1135	OTU1133	OTU9	OTU30	OTU76	OTU722	OTU33	OTU765	OTU58	OTU733	OTU8	OTU4	OTU884
kit01	1	1.29926933	1.093841493	1.231014028	0.000381883	0.436823748	0	0.000661931	0.550892334	0.594719825	0.229919295	0.197815627	0.202525523	0.000280048	0	0.581863082	0.242648744	1.120496958	0	0.232261514	0.243718017	0.643830036	0.292853688	0	0.674609842	0.070673897	0	0.326459431	0.303520965	0	1.125588737	0.660963874	0.51615367	0	0	110	5	33	153	68	7	19	16	1	16	3	70	272	35
kit02	1	0.597917092	0.422503574	0.80697933	0.000408413	1.46550042	0.000113448	0.000930275	0.686088989	1.012774261	0.312481565	0.287432215	0.314977424	0.000453793	0	0.432713906	0.060331722	1.070950469	0	0.000181517	0.421369092	0.658997572	0.389580923	4.54E-05	0.680053548	0.227372768	0.000136138	0.407074626	0.361581921	0	0.53633744	0.995212488	0.989245116	0	0.000952964	59	0	1	225	5	8	0	20	0	9	9	111	370	15
kit03	1	6.267882005	0.402917972	0.59673396	0.000174034	0.931009978	0.000362571	0.000565611	0.503618459	0.677616313	0.209667595	0.101360367	0.123709247	0.00010152	0	0.183780021	0.005032486	1.086741501	5.80E-05	0.009615385	0.906761225	0.492110454	0.227897668	0.00010152	0.51239993	0.016446223	0	0.157718413	0.153657617	0	1.61494953	0.354594501	0.336538462	0	0.000783153	135	2	2	403	3	16	0	86	1	4	4	126	0	17
kit04	1	3.030433037	0.947689297	1.005419238	0.00027598	0.704689146	0.006573335	0.002032214	0.915349491	0.930101862	0.357393748	0.276857845	0.266596417	0.000250891	0	0.624868282	0.972126047	1.376436349	0.003612826	1.6620001	0.257037483	0.552210347	0.402177731	0.003361935	0.566310402	0.239826384	0	0.840232827	0.860705505	0.000100356	1.712579658	0.728812284	0.683325807	0	0.000476692	14	14	13	221	0	12	19	54	4	12	1	90	131	5
kit05	1	1.247012782	0.612917551	0.580568161	0.000402459	0.660164869	0.006467102	0.000846552	0.733689995	0.770098672	0.194040829	0.147563734	0.142623201	4.16E-05	0.002005357	1.817061493	0.313682224	1.05510915	0.002997627	0.000235924	0.974076079	0.211526986	0.378630806	0.003261307	0.299790444	0.011282735	2.78E-05	0.553395229	0.589547164	9.71E-05	0.310781742	0.633429091	0.619759357	1.39E-05	0.000291436	0	4	2	84	27	12	0	0	83	37	5	113	0	0
kit06	1	1.251246765	2.042347916	2.10897881	0.000263031	0.858941986	0.000115733	0.001925383	0.986038339	0.733507986	0.504460998	0.434137155	0.393588368	0.000178861	0	2.50310376	0.27403573	1.560191907	8.42E-05	0.966500431	0.302990131	0.694547903	0.545409591	9.47E-05	0.698019906	0.362803274	0	0.654419965	0.737653347	0	2.25336153	0.677366749	0.615070597	0	9.47E-05	0	4	3	43	25	14	1	236	55	18	1	108	30	0
kit07	1	1.991085714	0.5712	0.417777778	0.000660317	0.595326984	0	0.001244444	0.20215873	0.249346032	0.09968254	0.070044444	0.071568254	0.000330159	0	0.162107937	0.225269841	0.618768254	0	0.012469841	0.514819048	0.132850794	0.157714286	0	0.114971429	0.012393651	0	0.163834921	0.101612698	0	0.645739683	0.185853968	0.179047619	0.000152381	0.000838095	85	2	4	237	52	5	16	0	1	26	0	87	206	38
kit08	1	1.18755285	0.284317042	0.64485033	0.000338238	1.207959862	0.000112746	0.000535543	0.685875754	0.955690851	0.607615987	0.514882462	0.519533232	0.000310051	0	0.807091719	0.08684255	1.998985287	0	0.002339478	0.507356672	0.417047184	0.544844692	0.000140932	0.390439145	0.22969164	5.64E-05	2.000535543	2.168329669	2.82E-05	2.12754383	0.668414229	0.602175996	0.000140932	0	69	2	6	204	0	0	0	0	3	88	3	96	71	190
kit09	1	3.001003989	0.646216048	1.179795403	0.000189944	0.608037338	0	0.000868315	0.56984506	0.799500719	0.419721597	0.335739289	0.323827097	0.001465281	0	0.348764008	0.00808618	1.140829783	0	0.363959515	0.323501479	0.524624861	0.310666703	0	0.54831357	0.361490245	0.000108539	0.631210485	0.661384419	0.000108539	1.170596695	0.635986216	0.613410034	0	0.002007978	21	0	0	239	2	3	0	0	5	60	5	88	0	4
kit10	1	12.10975201	0.666920776	1.01572011	0.000693025	0.994802315	0.000381164	0.002113725	0.640909248	0.751723899	0.303995287	0.315372443	0.291024175	0.000150155	0.000392714	0.360095637	0.126303753	1.159765296	0.000115504	0.000635273	1.182773716	0.457315453	0.440717512	0.000127055	0.45077792	0.028090601	0	0.301292491	0.250874944	0	1.020894695	0.511740994	0.46030701	0.000103954	0.000531319	0	4	3	21	0	0	0	0	0	0	0	6	0	0
kit11	1	1.054484243	0.651267901	1.100258419	0.000144138	0.385214509	0	0.00254301	0.538330468	0.508293095	0.324640427	0.209721093	0.252766939	0.000288276	0.00074643	1.623912529	0.459214035	0.774825232	2.06E-05	0.024297584	0.253652359	0.382470735	0.463713206	2.06E-05	0.335306654	0.17324383	0	0.432723491	0.433011768	0.000164729	2.674659473	0.592119758	0.577149976	0.000298572	1.03E-05	3	2	4	79	56	4	13	5	17	153	2	168	361	1
kit12	1	1.162909332	0.724272298	1.019618448	0.000221261	0.7962988	0.002040515	0.003023896	0.29270946	0.570828007	0.237437309	0.230873242	0.216479005	6.15E-05	0.002231045	0.166695349	1.553926148	1.725009834	0.001180057	0.00011063	0.812297178	0.268315469	0.237904415	0.001069427	0.266496214	0.007375356	9.83E-05	0.447303078	0.557712164	0	1.50913315	0.392885239	0.341405251	0	0.002310945	21	5	0	175	4	23	0	7	10	23	3	69	5	19
kit13	1	3.515964859	0.659860648	1.135413511	0.000424114	1.337019085	0.000242351	0.003938201	1.251529839	1.694637988	0.514753105	0.626416238	0.617267495	0	0.000121175	0.47482581	0.210966374	2.438654953	0	0	1.709300212	0.691548016	0.674219933	0	0.696758558	0.047985459	0.000363526	1.289124508	1.303907907	0	3.909603151	0.933777643	0.980066646	0.000181763	0.000121175	4	1	1	441	1	6	0	0	7	5	8	108	118	1
kit14	1	1.042285465	0.547674465	0.395367444	0.000132245	0.314985387	1.98E-05	0.00122327	0.370614412	0.298385284	0.177334462	0.144815319	0.132827274	0.000125633	0	1.991364376	2.018362273	0.582362432	6.61E-06	0.00029094	0.449422749	0.174491186	0.180488514	6.61E-06	0.180686883	0.00250605	1.98E-05	0.276392875	0.255240224	1.32E-05	0.780393298	0.3815478	0.381931312	0.000337226	0.00035045	61	6	9	5	41	1	0	1	0	18	3	122	25	0
kit15	1	1.666636105	0.271869966	0.440529673	0.000144075	0.36177946	0.000144075	0.001637219	0.297331989	0.329683427	0.06916921	0.06614363	0.050557309	0.00011788	0	0.58004689	0.416325034	0.166773632	2.62E-05	0.000825158	0.371229486	0.14641973	0.114474322	2.62E-05	0.117133165	0.002593354	0	0.070295616	0.068514322	0	1.666976647	0.209040066	0.19726519	0	0	81	1	2	256	3	4	1	9	0	44	1	49	134	4
kit16	1	1.747440981	0.582165253	0.701609185	0.001221874	0.345778772	2.31E-05	9.22E-05	1.013970859	0.737181852	0.817133899	0.689390446	0.663661933	0.000230542	0.002904832	0.162186463	0.824395979	1.07156031	0.000115271	0.013532829	3.592747141	0.289053855	0.647062892	6.92E-05	0.294656031	0.023353928	0	0.510627997	0.507515677	0.000922169	0.378734784	0.973280155	0.604896717	0.000322759	0.002812615	36	1	2	61	0	3	0	0	14	17	1	204	4	9
kit17	1	0.568225181	0.597659013	1.094775655	0.000150063	0.656301584	0	0.000750316	0.774144104	0.979119772	0.489377666	0.370206015	0.357343452	0.000385877	0.002304543	7.497180955	0.005766716	1.206079705	0.000107188	0.019744035	1.215340751	0.27946063	0.284541342	0.000107188	0.301627114	0.001650696	0	0.546230197	0.533260445	0	2.435140524	0.672390507	0.583231505	0.000321564	0	3	1	5	298	0	1	0	172	0	30	6	64	19	0
kit18	1	8.882446172	0.819348086	2.064114833	0.000807416	1.305218301	0.000239234	0.005023923	1.116866029	1.590669856	0.657595694	0.766686603	0.779366029	8.97E-05	0	5.842105263	0.172667464	3.627661483	2.99E-05	0.011483254	0.745633971	0.819617225	1.059808612	0.000358852	0.809061005	0.149461722	8.97E-05	0.759808612	0.619348086	0	0.533911483	1.177930622	1.008642344	5.98E-05	0	69	0	2	261	72	2	0	44	0	24	3	105	0	46
kit19	1	0.620732506	1.00544522	0.991075262	0.001513816	0.529722768	0.000180754	0.001897919	0.813857069	0.95607673	0.199507445	0.140739737	0.137734698	6.78E-05	0.001016742	0.293861136	0.063648072	1.342596986	0.000112971	5.962764635	0.401364694	0.525384668	0.495650602	9.04E-05	0.375720193	0.002598342	4.52E-05	0.684335389	0.604713166	4.52E-05	0.626810366	0.433629318	0.483991956	0.000677828	0.001355656	0	1	6	283	3	19	0	0	0	32	4	75	34	1
kit20	1	0.989603316	0.605707519	1.053072824	0.000142096	0.395417407	2.37E-05	0.001349911	0.387862641	0.502901125	0.138283008	0.111332149	0.097454115	0.000165779	0	0.202297217	0.237963292	1.043505033	0	0.07616341	0.247910006	0.085873298	0.382782712	0	0.064511545	0.022403789	0.000331557	0.081941978	0.084878626	0	1.160260509	0.143635287	0.168975725	0.000165779	0.000331557	12	1	2	63	0	3	0	0	31	142	7	127	16	3
kit21	1	0.848514134	1.801029606	2.047819057	0.000464624	0.851013809	0.00014868	0.004311707	0.8116509	0.783782779	0.589978999	0.52034122	0.516679986	0.000538963	0	0.309643727	0.235322542	0.914546434	3.72E-05	0.105209359	0.344787853	0.306484286	0.660954894	1.86E-05	0.370119129	0.106435966	0	0.484565205	0.489118516	0.000241604	0.739662126	0.639377776	0.597561656	0	0	18	5	14	51	5	1	0	0	1	6	3	56	212	2
kit22	1	1.816811192	0.565799514	0.869996531	0.000554977	0.599421898	0.004162331	0.001780553	0.818637993	0.730257833	0.461371257	0.379905191	0.333633946	0.000323737	0	0.084032836	0.094693028	0.733703318	0.001572436	2.000323737	1.125933634	0.396161406	0.314140363	0.001618684	0.403468609	0.019840444	6.94E-05	0.219562955	0.2135507	0	0.055659614	0.724037461	0.735414499	4.62E-05	6.94E-05	133	4	2	33	1	14	6	13	3	58	9	80	385	0
kit23	1	1.229047966	0.512919041	0.42700742	0.000480323	0.505324964	0.00023188	0.001755665	0.395902345	0.344077117	0.061762952	0.043378164	0.041423745	0.000198754	0.000612826	0.676394594	0.11779515	0.459454088	8.28E-05	0.003411952	0.455644627	0.135368358	0.227938254	6.63E-05	0.091012985	0.002865377	3.31E-05	0.046144163	0.045796343	0.000198754	0.536471446	0.173462965	0.170017888	0	0	59	1	2	48	45	0	7	131	0	73	9	97	178	18
kit25	1	3.603388128	0.461667271	0.768412827	0.000153498	0.410273227	0.000404678	0.003153694	0.583558929	0.830328487	0.59209902	0.44909436	0.537104742	0.000320951	0.006670202	0.125938433	4.607867489	1.473235466	0.000181407	0	0.140953364	0.252323407	0.844799196	0.000251179	0.262635707	0.044961067	0	0.391253384	0.526136586	0	0.820365047	0.569604532	0.506558567	0	0	41	2	6	443	2	0	0	198	0	4	8	32	0	49
kit26	1	3.990854891	0.529203719	0.516942873	0.000623147	0.365459108	1.68E-05	0.002812584	0.439798909	0.602650903	0.216131097	0.169613985	0.170961331	0.000505255	0.001221032	0.048420237	1.073362975	1.753907303	0	0.000319995	0.607400296	0.139534492	0.150970089	8.42E-05	0.146271221	0.021961735	5.05E-05	0.382848289	0.383420911	0.00037052	0.020664915	0.333232282	0.306436944	0	0.001229453	32	6	4	256	5	1	10	2	3	15	3	83	177	24
kit27	1	0.796544976	0.56630002	1.222299076	0.000404886	0.710464606	8.44E-05	0.000944733	0.875548283	1.065658951	0.264609623	0.193552197	0.194108914	0.000101221	0.000615764	13.16306768	2.585447736	1.073250557	6.75E-05	0.000455496	0.229333963	0.661920507	0.211451515	5.06E-05	0.620200418	0.293643296	0	1.130778055	1.11164721	0	0.716343883	0.541956272	0.499460153	0.000354275	0.000236183	112	6	3	182	47	0	0	0	0	26	1	109	153	1
kit28	1	2.390235114	1.026416539	0.849112693	0.000337807	0.831603009	9.01E-05	0.000315287	0.969743717	0.748873975	0.300130619	0.256643546	0.250045041	0.000540492	0.002972705	0.153094316	0.16239528	0.888658679	0	0.067426358	0.632352941	0.64372579	0.311008017	2.25E-05	0.665930997	0.051504369	0	1.192234934	1.259818935	0	0.485316638	0.63915413	0.714575263	0.000112602	0	0	0	7	0	0	0	0	0	0	0	0	0	0	0
kit29	1	0.552892684	0.224688176	0.61555296	0.000295377	0.493065346	0.001718559	0.00275238	0.330768921	0.399336744	0.174903667	0.130798459	0.126676602	0.00042964	0.005283227	0.016098065	0.68366429	0.314080101	0.000819001	0.015802688	0.849008472	0.147755803	0.297955183	0.000617607	0.143915898	0.001530592	0	0.385816517	0.398262644	0	0.355688028	0.326821606	0.27831259	0.000241672	0.001852822	79	3	1	66	56	9	0	3	12	10	3	123	5	0
kit30	1	0.580947637	0.8447417	2.810487297	0.000336977	0.620029595	5.86E-05	0.001318604	0.588361122	0.652372022	0.520877897	0.375699593	0.431505846	1.47E-05	0	0.989920005	1.774797081	1.143830398	0	0	0.091833446	0.367245876	0.442406306	0	0.422129106	0.091115539	0	0.34512263	0.360638204	0.000102558	1.067571131	0.307029625	0.341415888	0	0.000527442	1	16	5	120	0	12	0	0	0	17	0	11	165	0
kit31	1	1.185779307	0.791546403	0.746281083	0.000610568	0.829679174	0.005245337	0.010379663	0.784691385	1.021314387	0.319743561	0.228352575	0.236511989	0.000721581	0.000971359	0.065996892	0.594638099	1.702736456	0.004079707	2.000971359	0.485679396	0.682171403	0.348107238	0.003940941	0.670737123	0.010879218	5.55E-05	1.059669183	0.903058393	0	0.027558837	0.888599023	0.810307504	0.000333037	0.001359902	0	0	13	73	26	17	1	47	48	12	2	74	103	0
kit32	1	1.223466269	0.715859814	1.331556124	0.000533163	1.137858108	0.000248809	0.002132651	0.779679391	0.40666098	0.118184403	0.076597711	0.11441672	0.002061563	0.001386223	10.71863226	2.723466269	1.369552854	0	0.060887183	1.616051752	0.573043293	0.240705197	3.55E-05	0.364150139	0.016101514	0	0.210919173	0.151951376	0	2.961221298	0.320324163	0.307350537	0.000888605	0.003021255	22	2	0	307	11	1	0	3	2	6	1	45	0	28
kit33	1	0.991701454	0.324823665	1.105786671	0.000194328	0.409867569	5.04E-05	0.001252339	0.800359868	0.594191737	0.32190154	0.340010076	0.288836908	0.000179934	0.000478624	0.076860515	1.151266734	0.986915215	7.20E-06	0.116230027	2.078947747	0.241773427	0.551676983	4.32E-05	0.204527134	0.017050525	2.16E-05	0.394134159	0.347840795	7.20E-06	1.009327767	0.381747517	0.300223118	0.000122355	0.000532604	101	4	1	229	61	0	1	0	0	20	5	117	255	0
kit35	1	0.315298395	0.511574213	0.739998397	9.52E-05	0.810825971	5.01E-05	0.001196987	0.715768175	0.545520564	0.464701404	0.553528858	0.552622353	0.000130216	0.000390648	0.501417353	1.617990865	0.815949476	1.00E-05	0.002248733	0.306038023	1.173452932	0.470035259	5.01E-06	1.048200012	0.379029188	2.00E-05	0.85906605	0.843855801	6.51E-05	0.154381273	0.699906845	0.716910071	1.50E-05	0.00032554	2	1	1	78	0	12	4	0	0	75	2	58	0	0
kit37	1	4.180714663	0.902859272	0.978858154	0.000434634	0.878488715	0.000558815	0	1.31197417	1.048213343	0.558411723	0.579367297	0.626494055	0.000217317	0.005339791	5.386203471	0.01840986	1.992642265	0.000372544	0.015864146	0.499208345	1.063394493	0.339914936	0.000372544	1.092111391	0.120207383	0	0.911303592	0.882058924	0.000155226	0.483002701	0.657042625	0.621588898	0	0.001148676	30	1	7	238	0	0	0	0	0	17	3	116	159	1
kit38	1	0.618673586	0.397672271	0.744131718	0.000258792	0.345291386	2.80E-05	0.002587919	0.408072909	0.393629522	0.348928462	0.348005204	0.342311781	0.000580533	0.0017416	0.243984836	0.003322329	0.844473044	0	0.00078337	1.518178385	0.243516213	0.308976583	6.99E-06	0.240375738	0.008680021	4.20E-05	0.169802479	0.163668411	6.29E-05	1.389523823	0.360574098	0.37609462	0.000202837	0.00100719	156	3	4	232	61	5	23	8	0	15	3	143	136	1
kit39	1	0.22835362	0.374558535	0.959387524	0.000237936	0.66965098	1.40E-05	0.001161689	0.553454043	0.479964356	0.413304843	0.493974611	0.308631493	8.40E-05	0.000576179	6.31138409	1.6599749	1.051590208	1.87E-05	0.05233201	1.069915976	0.323878083	0.679135778	3.73E-05	0.363632122	0.048067817	1.40E-05	1.048408392	1.036455588	3.73E-05	0.078770942	0.482101118	0.282962355	4.67E-06	0.000522527	49	1	3	330	0	2	4	37	0	24	9	68	169	17
kit40	1	0.96891463	0.44646772	1.187962872	0.000545357	0.64397162	0	0.000201782	0.633277162	0.527164251	0.258417591	0.238032132	0.269379274	0.000125432	0.002085992	0.184450771	0.005998931	1.165706838	1.09E-05	0.006069828	0.664806998	0.186070482	0.519894637	1.64E-05	0.161763904	0.04800781	6.00E-05	1.248224862	1.175501456	0.000114525	1.578645987	0.457227621	0.419401634	9.27E-05	0.001488826	31	4	4	284	0	0	41	0	2	3	11	180	166	4
[truncated: 4,009 more columns]
